# Supplementary material for: Psychedelics and Suicide-Related Outcomes: A Systematic Review
Source: J Clin Med. 2025 Feb 20;14(5):1416. doi: 10.3390/jcm14051416 (PMC11900607; doi:10.3390/jcm14051416)
Supplement: Supplementary file 1 [file jcm-14-01416-s001.zip]

Archive with 1 entries (1 files):
- jcm-3435885-supplementary.pdf
